# Supplementary material for: Fasoracetam in adolescents with ADHD and glutamatergic gene network variants disrupting mGluR neurotransmitter signaling
Source: Nat Commun. 2018 Jan 16;9:4. doi: 10.1038/s41467-017-02244-2 (PMC5770454; doi:10.1038/s41467-017-02244-2)
Supplement: Supplementary file 4 — Supplemental Data [file 41467_2017_2244_MOESM4_ESM.xlsx]

## Sheet: Sheet1
Supplemental Data: mGluR Network Genes
This file includes 600 mGluR network genes that may have similar relevance to ADHD as the 79 genes we have shown to be significantly enriched in ADHD. However, we have not confirmed enrichment of CNVs in these genes in patients with ADHD. Arranged in order are: Tier-1, 2 and 3 mGluR network genes previously shown to be enriched for Copy Number Variation (CNVs) in patients with ADHD.
Gene	mGluRTier	GeneRange+500kb(hg19)	StartSNP	EndSNP
GRM5	1	chr11:87737743-89296816	kgp11022062	rs7123374
GRM8	1	chr7:125578651-127393147	rs11767202	kgp13721602
GRM7	1	chr3:6402801-8283218	rs17288121	kgp10770379
GRM3	1	chr7:85773229-86994192	rs7809507	rs6950721
GRM1	1	chr6:145848781-147258731	kgp17333275	rs17076442
GRM6	1	chr5:177905329-178922124	rs603852	rs11249632
GRM2	1	chr3:51241080-52252625	rs4367100	rs13060808
GRM4	1	chr6:33489627-34613869	kgp17076142	rs6909637
NEGR1	1	chr1:71368624-73248405	kgp15840593	kgp15187386
DPP6	1	chr7:153084418-155185995	rs1822707	rs7781545
SGTB	1	chr5:64461754-65517941	rs2367239	rs253229
NLN	1	chr5:64518022-65625111	kgp8540617	kgp6780911
USP24	1	chr1:55032031-56181039	kgp3052862	kgp5594096
SLC7A10	1	chr19:33199569-34216756	kgp3880561	kgp21532613
CNTN4	1	chr3:1640549-3599645	kgp7465125	rs9811783
CTNNA2	1	chr2:78912356-81375988	kgp2692843	kgp6161954
LARP7	1	chr4:113058119-114078742	kgp20778198	rs10516593
ACAT1	1	chr11:107492257-108518891	rs7925970	kgp3957860
ACCN1	1	chr17:30840105-32983825	rs2519865	kgp10854156
ACTR2	1	chr2:64954828-65998390	rs1477043	kgp4266233
ADCY1	1	chr7:45114124-46262714	rs2289367	kgp13398740
ADRBK1	1	chr11:66533904-67554029	kgp7862175	kgp2126040
ALDOA	1	chr16:29564410-30581741	kgp733881	rs33997546
APP	1	chr21:26752860-28043446	rs7281883	kgp2004872
ARL15	1	chr5:52680613-54106403	kgp10474479	rs10058571
ATXN7L3	1	chr17:41769172-42775529	rs11650560	rs6503398
BDKRB2	1	chr14:96171134-97210666	kgp19731302	kgp1905230
CA8	1	chr8:60601422-61693954	kgp9568230	kgp1623935
CACNA1B	1	chr9:140272240-141519076	kgp18327422	kgp12374930
CACYBP	1	chr1:174468570-175481163	rs1013769	kgp15391194
CALM1	1	chr14:90363326-91374619	kgp828819	kgp22766175
CHRM3	1	chr1:239049864-240549896	kgp1999037	rs1537850
CIC	1	chr19:42288816-43299949	kgp21495548	kgp22794755
CNP	1	chr17:39618758-40629754	kgp4988562	kgp1573374
CRHR1	1	chr17:454314-1670453	kgp12243700	kgp2967880
DISC1	1	chr1:231164398-232677019	kgp15830047	kgp10247084
DYNLL1	1	chr12:120407659-121436298	rs2393569	rs1169303
FPR1	1	chr19:51749022-52755150	rs11084062	kgp21351572
GAPDH	1	chr12:6143656-7147536	kgp12277967	kgp3951989
GNA15	1	chr19:2636190-3663766	kgp9441497	rs8109485
GNAI2	1	chr3:49763723-50796786	rs1049256	kgp1163947
GNAO1	1	chr16:55725250-56891356	rs36013	kgp16402238
GNAQ	1	chr9:79835190-81146219	rs3802497	kgp478959
GRIK1	1	chr21:30409253-31812282	kgp6759057	kgp13183414
GRIK3	1	chr1:36761127-37999844	kgp15160339	kgp6185747
GSN	1	chr9:123463760-124595120	rs10984984	kgp10246924
HOMER1	1	chr5:78169785-79309700	kgp22480767	rs2438612
HTR2A	1	chr13:46907512-47971169	rs4942513	rs2185411
MAPK1	1	chr22:21613946-22721970	rs2019503	rs5758017
MTHFD1	1	chr14:64354758-65426725	kgp8236539	kgp19721535
MX1	1	chr21:42292519-43331141	rs7280789	kgp9356591
NARG1	1	chr4:139722675-140811935	kgp951257	kgp22761518
NMI	1	chr2:151626981-152646430	rs9789673	rs4303715
PCBP3	1	chr21:46563682-47855618	rs13047590	rs17371795
PDE1C	1	chr7:31292631-32838383	rs960434	rs10264489
PPP2R1A	1	chr19:52193054-53229678	kgp3827878	kgp21490256
PRPSAP1	1	chr17:73806867-74850279	kgp13936725	kgp5222426
PSMD11	1	chr17:30271501-31308042	kgp12010810	rs8065019
PSMD13	1	chr11:1-752984	kgp9815230	kgp7252222
PXN	1	chr12:120148241-121203574	kgp9790305	kgp10851563
QRICH2	1	chr17:73770129-74803761	kgp9494493	kgp13978344
RANBP1	1	chr22:19605023-20614706	kgp15081773	kgp240898
RAP2A	1	chr13:97586474-98620252	kgp1964422	kgp12456635
RCC1	1	chr1:28332454-29365708	kgp4972332	kgp10549261
RGS12	1	chr4:2815873-3941640	kgp6603457	kgp12100218
RIF1	1	chr2:151766396-152833860	rs13010870	kgp14366130
RUVBL2	1	chr19:48997155-50019182	kgp2866116	rs6509434
RYR1	1	chr19:38424339-39578204	kgp21463042	kgp10827233
RYR2	1	chr1:236705701-238497288	kgp15265824	kgp855991
SDC3	1	chr1:30842312-31881480	kgp3545961	rs1039630
SELE	1	chr1:169191780-170203220	kgp11738441	kgp5736867
SERPINB9	1	chr6:2387503-3403545	rs4959652	kgp9198993
SETD4	1	chr21:36915981-37951687	rs8131794	kgp10193814
SHANK1	1	chr19:50665083-51720195	kgp8880890	kgp5265049
SORD	1	chr15:44815301-45867287	rs3752691	rs17627219
STRAP	1	chr12:15535287-16556410	kgp9763258	kgp18858589
TK1	1	chr17:75670159-76683285	kgp13960604	kgp4569268
TNIK	1	chr3:170280291-171678197	kgp17660929	kgp3100328
VHL	1	chr3:9683318-10695354	kgp6652387	rs9942062
ECHS1	2	chr10:134675986-135686908	kgp21664075	kgp22837031
BTBD2	2	chr19:1485446-2515702	kgp9698924	rs12985186
SLC6A3	2	chr5:892904-1945543	kgp22585075	kgp9690399
ITGB7	2	chr12:53085106-54101000	kgp19011413	kgp3313746
PDE6G	2	chr17:79117488-80123607	kgp317116	kgp13898509
TRAF2	2	chr9:139276384-140321067	rs3812570	kgp9465784
HOMER3	2	chr19:18517768-19545219	rs13344313	rs4808199
GNB2L1	2	chr5:180163927-181170906	kgp9825803	kgp22785368
PYGM	2	chr11:64013860-65028187	kgp12876954	rs675671
KIAA1683	2	chr19:17867905-18885319	kgp6435620	rs10412356
RPLP2	2	chr11:309935-1312876	kgp11473410	kgp7750669
PLCB3	2	chr11:63518994-64536924	kgp9427286	rs484886
SRC	2	chr20:35473087-36533821	kgp19359278	kgp9150551
F2RL3	2	chr19:16499825-17502830	kgp9756004	kgp12567834
TBCA	2	chr5:76486994-77572185	rs2928164	rs10059285
ADRA2A	2	chr10:112336789-113340662	kgp3219023	rs10787379
ADRA2C	2	chr4:3268295-4270253	kgp21189210	kgp21320659
C17orf44	2	chr17:7623966-8627361	kgp14083005	kgp8066962
C7orf25	2	chr7:42448871-43471805	kgp13766903	kgp8523923
F2RL2	2	chr5:75411306-76419240	kgp10188048	kgp8041699
FKBP3	2	chr14:45084801-46104009	kgp8973198	kgp19724486
FSCN1	2	chr7:5132435-6146287	kgp11535801	kgp22733484
GRB7	2	chr17:37394161-38403538	kgp14102913	kgp13833584
HSP90AB1	2	chr6:43714848-44721614	kgp5836209	kgp8706663
IMPDH2	2	chr3:48561761-49566875	kgp22731595	kgp5626213
LOC642393	2	NOT_FOUND:-500000-500000	NA	NA
LOC653098	2	NOT_FOUND:-500000-500000	NA	NA
MC4R	2	chr18:57538563-58540001	kgp7049183	kgp1258536
MGC11082	2	chr18:3102998-4104385	kgp15965827	kgp12318627
MRPS16	2	chr10:74506445-75512451	kgp21628722	rs12243089
NPY2R	2	chr4:155629780-156638228	kgp3956236	kgp20850236
PAFAH1B3	2	chr19:42301184-43306952	kgp21540635	kgp22735078
PCBP1	2	chr2:69814584-70816334	kgp14596264	kgp6568959
PCMT1	2	chr6:149570830-150632557	kgp17277449	kgp10169289
PHKG2	2	chr16:30259619-31272497	kgp16316196	kgp22773724
PRLHR	2	chr10:119852915-120855160	rs853584	kgp21690663
PSME1	2	chr14:24105377-25108176	kgp11494860	kgp2234181
RAB2	2	chr8:60929469-62036203	kgp7067636	rs3864667
RGS2	2	chr1:192278168-193281407	rs10921130	kgp11065785
S100A6	2	chr1:153007075-154008717	kgp15193014	rs10908627
SET	2	chr9:130945933-131958675	kgp11282765	kgp18608937
SF3B14	2	chr2:23790453-24799314	kgp14521970	rs12474894
TBXA2R	2	chr19:3094503-4106831	kgp21472781	kgp1760692
TMEM4	2	chr12:56204213-57210128	kgp6718939	kgp6565807
TPI1	2	chr12:6476583-7480110	kgp3883976	kgp18849054
TRMT112	2	chr11:63584164-64585033	kgp1242205	rs2957154
TUBA1	2	chr12:49021565-50025304	kgp4948752	kgp18737983
TUBA1A	2	chr12:49078582-50082861	kgp5373125	kgp1407179
TUBA2	2	chr12:49078793-50080616	kgp18983720	kgp75177
TUBB	2	chr6:1981087-1986127	kgp17000846	kgp16908954
TUBG1	2	chr17:40261357-41267256	rs12600570	kgp3534380
HRPT2	2	chr1:192591088-193723942	kgp2473538	kgp12065536
ACP1	2	chr2:1-778282	kgp14878812	kgp6217001
TGM2	2	chr20:36256863-37293700	rs6067098	kgp9992037
TJP1	2	chr15:29492356-30614706	kgp19895791	rs2604694
TYMS	2	chr18:157603-1173499	kgp1671520	kgp5560925
ADORA1	2	chr1:202596835-203636533	rs16850143	rs12568960
AQP1	2	chr7:30393009-31465131	kgp13347683	rs11983505
ARRB2	2	chr17:4113788-5124795	kgp10630047	rs2304905
BTG2	2	chr1:202774663-203778729	kgp11073362	kgp22834576
C1orf116	2	chr1:206691865-207706101	kgp15208593	rs12094477
DHCR7	2	chr11:70645456-71659477	rs2016495	kgp4157665
EIF3S3	2	chr8:117157055-118268062	kgp10576753	rs1793723
NUDC	2	chr1:26748223-27772887	rs11247955	kgp15594139
PICK1	2	chr22:37953261-38971708	kgp5170623	kgp1759680
PRMT1	2	chr19:49680408-50691707	kgp1460116	kgp5315133
PSMA1	2	chr11:14026421-15165180	kgp12643195	kgp13010596
SACS	2	chr13:23402964-24507841	kgp16818396	rs2765089
TXNDC4	2	chr9:102241463-103361330	kgp22740558	rs10989168
TXNL2	2	chr10:131434639-132477932	kgp21587397	rs2921907
ACAT2	2	chr6:159682988-160700087	kgp17016252	rs3119312
ACCN2	2	chr12:49951486-50977394	kgp6083801	kgp2326833
ACTB	2	chr7:5066778-6070232	kgp10503129	rs17136342
ADA	2	chr20:42748162-43780376	kgp505723	rs2207199
ADD1	2	chr4:2345583-3431802	kgp5601859	kgp5383382
ADD2	2	chr2:70334749-71495375	kgp14188216	kgp4077094
ADRA1B	2	chr5:158843739-159900017	rs17056747	kgp2774549
ADRB2	2	chr5:147706155-148708197	kgp6738042	rs352336
ANXA2	2	chr15:60139349-61190185	kgp19904124	kgp1248561
APTX	2	chr9:32472603-33501639	kgp8123814	kgp22778750
ARHGAP24	2	chr4:85896283-87423823	kgp12192788	kgp20991115
ARRB1	2	chr11:74471165-75562875	kgp13077708	kgp12867051
BDKRB1	2	chr14:96222546-97231100	rs10146784	kgp10194056
CALB2	2	chr16:70892615-71924342	rs1774414	kgp16319275
CALM2	2	chr2:46887220-47903740	kgp12094177	kgp4237241
CALM3	2	chr14:90363326-91374619	kgp828819	kgp22766175
CAMK1	2	chr3:9299028-10311668	kgp4340327	kgp1318661
CAMK2B	2	chr7:43756748-44865230	rs10245456	kgp10338229
CAMK4	2	chr5:110059946-111320748	kgp11981357	kgp22673631
CCNB1	2	chr5:67962836-68974070	kgp5100830	rs28529133
CDC42	2	chr1:21879119-22919436	kgp15282552	rs209696
CENTG1	2	chr12:57618076-58635944	kgp22774357	rs12825103
CHGB	2	chr20:5391973-6406005	kgp19217529	kgp5406173
CHP	2	chr15:41023436-42074083	kgp9389002	kgp10815429
CHRM2	2	chr7:136053398-137201771	rs2882248	kgp11051162
CMPK	2	chr2:6488440-7505950	rs16865056	kgp6717309
COPB2	2	chr3:138576432-139608522	kgp17652827	rs2554152
CYCS	2	chr7:24658269-25664980	kgp22782658	kgp9259047
DCN	2	chr12:91039034-92076806	rs11105720	rs1602946
DLST	2	chr14:74848593-75870450	kgp6099186	rs11621369
DRD2	2	chr11:112780316-113846001	kgp12732525	rs1062613
DRD3	2	chr3:113347556-114418254	kgp18078164	kgp7361746
DSTN	2	chr20:17050598-18088652	kgp19350858	rs1581925
EGFR	2	chr7:54586724-55775031	kgp12053718	kgp3314724
ERBB2	2	chr17:37344392-38384915	kgp11528115	kgp670921
F2R	2	chr5:75511867-76531595	kgp22518836	kgp1549629
F3	2	chr1:94494731-95507413	kgp22732356	kgp5203715
FURIN	2	chr15:90911884-91926687	kgp19755110	kgp7570879
FYN	2	chr6:111481534-112694655	kgp9553033	kgp10843976
GLP1R	2	chr6:38516556-39555520	kgp11427391	kgp8067157
GLP2R	2	chr17:9229380-10293022	kgp13857921	kgp14095302
GNAI1	2	chr7:79264139-80348725	kgp3340161	kgp96572
GNAI3	2	chr1:109591185-110638452	rs28503409	kgp2138201
GOT1	2	chr10:100656626-101690530	kgp21656902	kgp21815940
GP1BA	2	chr17:4335591-5338325	kgp13949132	kgp11186643
GPR26	2	chr10:124925870-125956913	kgp7582662	kgp21578542
GRB2	2	chr17:72814156-73901790	kgp13841089	kgp14035219
GRIA1	2	chr5:152370083-153693429	rs1438937	rs10057369
HBXIP	2	chr1:110443876-111450546	kgp8686658	rs1936942
HD	2	chr6:125096496-126123282	rs11154263	rs11967627
HNRPA3	2	chr2:177577422-178588685	kgp14203861	rs1344924
IL8RB	2	chr2:218489997-219501975	kgp22730583	rs1055816
IQGAP2	2	chr5:75199148-76503957	kgp22490664	rs11739698
ITGB1	2	chr10:32689245-33747293	kgp12034252	rs11009395
ITPR1	2	chr3:4035031-5389524	kgp17889944	kgp1749057
KIAA0090	2	chr1:19044583-20078046	rs624761	rs1009631
LAMA4	2	chr6:111929133-113075828	kgp16962466	kgp17024247
LRP2BP	2	chr4:185785031-186800172	kgp7238414	rs9994907
LRRC59	2	chr17:47958593-48974914	kgp1609816	kgp13856216
LTA	2	chr6:2825414-2827639	kgp11675228	rs6912537
LYAR	2	chr4:3769428-4791896	kgp22780996	kgp7317116
LYN	2	chr8:56292385-57425006	kgp8836202	rs2670027
MAP4	2	chr3:47392179-48630769	kgp17741397	rs35623035
MAPT	2	chr17:43471747-44605699	kgp22730329	kgp13941400
MARK4	2	chr19:45254515-46308541	kgp10230030	kgp21456098
MRPL14	2	chr6:43581372-44595191	kgp17033193	rs527322
MTNR1A	2	chr4:186954808-187976537	rs12648771	rs4476657
MTNR1B	2	chr11:92202788-93215948	kgp10063029	rs2658801
MYC	2	chr8:128248314-129253680	kgp3177285	kgp1944877
MYO6	2	chr6:75958908-77129254	kgp17262775	kgp17183304
NANS	2	chr9:100318958-101345365	rs10817759	rs2778908
NCK1	2	chr3:136081049-137167968	kgp117446	kgp10600232
NFKBIA	2	chr14:35370715-36373960	kgp19552677	kgp19707730
OPRD1	2	chr1:28638653-29690208	kgp9104521	kgp15855740
PCDHA4	2	chr5:139686671-140891929	kgp6468526	kgp10727572
PCID1	2	chr11:32105313-33124037	kgp13035948	rs10836023
PDCD5	2	chr19:32572093-33578358	kgp21531284	rs7259333
PDE1B	2	chr12:54443176-55473023	kgp18962385	rs11171250
PGM1	2	chr1:63558946-64625916	kgp175729	kgp15416792
PHKB	2	chr16:46995209-48235434	kgp8481371	rs16945930
PIK3CA	2	chr3:178366310-179452497	rs7615444	rs1025864
PIK3R1	2	chr5:67011583-68097649	kgp7844449	rs7737296
PLA2G7	2	chr6:46172052-47203430	kgp4678268	kgp9155835
PLCB1	2	chr20:7613295-9365547	kgp19226483	rs2076234
PLCG2	2	chr16:81312898-82491899	kgp4622733	kgp3230988
PPIH	2	chr1:42624047-43642429	kgp1870818	rs11210802
PRDX1	2	chr1:45476706-46488562	rs3806405	kgp15560310
PRKCA	2	chr17:63798925-65306862	kgp13847618	kgp13994829
PSAT1	2	chr9:80412058-81445009	kgp2581728	kgp9769053
PSEN1	2	chr14:73103142-74190399	kgp8405661	kgp19611371
PSMC1	2	chr14:90222893-91238966	rs10140098	kgp19595798
PSMD1	2	chr2:231421577-232537540	rs1678155	kgp11602861
PSMD6	2	chr3:63496230-64509658	kgp9706776	kgp17718198
PTHR2	2	chr2:208853736-210204818	kgp14652386	rs1020407
PYGL	2	chr14:50871934-51911248	kgp10991856	rs7146882
RALA	2	chr7:39163151-40247723	kgp22733616	rs11768838
RCC2	2	chr1:17233250-18266250	kgp15535308	kgp7647703
RHOA	2	chr3:48896578-49949526	kgp11466037	rs868891
RPA2	2	chr1:27718048-28741236	rs12033326	kgp15705538
RPN2	2	chr20:35307455-36370025	kgp9846122	kgp19260650
RPS14	2	chr5:149323791-150329319	kgp22444746	kgp22218062
RRM1	2	chr11:3637307-4723759	rs6578398	kgp4491491
SARS	2	chr1:109256514-110280804	kgp5910329	rs1803687
SCTR	2	chr2:119697418-120782028	kgp12364473	kgp22762988
SHBG	2	chr17:7017381-8036700	kgp7760759	rs6503086
SIAH1	2	chr16:47890274-48982309	kgp4639784	kgp7644930
SLC2A1	2	chr1:42891045-43924847	kgp2036523	rs2782652
SNCA	2	chr4:90145249-91259447	kgp11552673	kgp8195783
SNRPB2	2	chr20:16210608-17222417	kgp19326624	kgp19208923
SOCS6	2	chr18:67456136-68497434	kgp10928836	rs4243325
SOCS7	2	chr17:36008006-37061846	rs12936144	rs4794796
STAU1	2	chr20:47229875-48305288	rs11905650	kgp19233876
STX12	2	chr1:27599693-28650963	kgp22731625	kgp15287949
SYK	2	chr9:93064011-94160842	kgp12394293	rs894962
TCP1	2	chr6:159699529-160710735	kgp16923201	kgp10518192
TEAD3	2	chr6:34941373-35964861	rs847861	kgp3339
TFAM	2	chr10:59645175-60655897	kgp9406331	kgp6514369
TLR10	2	chr4:38273859-39284611	kgp9612652	rs6531705
TUBA1B	2	chr12:49021566-50025304	kgp4948752	kgp18737983
TXN	2	chr9:112506091-113518920	kgp18601393	kgp652846
UBQLN4	2	chr1:155505091-156523516	rs12746592	kgp204451
UCHL1	2	chr4:40758897-41770446	rs10029833	kgp21157719
VIPR1	2	chr3:42030790-43079065	rs794894	kgp10771397
YWHAQ	2	chr2:9224105-10271106	kgp7327726	rs1138729
ZAP70	2	chr2:97830030-98856323	kgp10723114	kgp14308801
CNR1	2	chr6:88349584-89375767	kgp11366911	kgp5424340
FLNA	3	chrX:153076899-154103006	rs7049293	rs28412378
HOMER2	3	chr15:83017728-84121476	rs1267659	kgp4123064
PDCD8	3	chrX:128763338-129799861	rs3131260	kgp22747824
C9orf25	3	chr9:33898181-34958568	kgp22772722	rs7031962
SDCBP	3	chr8:58965727-59995419	rs954172	kgp20217944
PPM1A	3	chr14:60212469-61265805	kgp19716116	kgp5849461
PRKCZ	3	chr1:1481908-2616834	kgp15756715	kgp907107
TUBA8	3	chr22:18093452-19114498	rs1034470	kgp9877961
ACTA1	3	chr1:229066992-230069843	kgp706951	kgp9594907
ADD3	3	chr10:111256107-112395323	kgp2922347	kgp21705322
AKT1	3	chr14:104735686-105762080	kgp10896929	kgp7260890
APLP2	3	chr11:129439715-130514706	kgp22802171	rs7116475
ATP2B1	3	chr12:89481825-90549844	kgp4237218	kgp19117315
ATP2B2	3	chr3:9865706-11249716	kgp7774534	rs7625756
BCL2	3	chr18:60290578-61486657	rs435439	rs1720898
BTK	3	chrX:100104434-101145770	kgp22759057	kgp22747202
CASP3	3	chr4:185048849-186070629	kgp8529169	rs2046535
CASR	3	chr3:121402529-122505344	kgp18115887	rs13095775
CBL	3	chr11:118576989-119678859	kgp4184476	rs10892470
CD5	3	chr11:60369929-61395323	rs7927817	kgp13056421
CD9	3	chr12:5809481-6847437	rs9669580	kgp1124940
CFTR	3	chr7:116620016-117808718	kgp13265715	kgp13590397
CHAT	3	chr10:50322349-51401939	kgp8189482	kgp8898453
CREM	3	chr10:34915768-36001886	kgp21684668	rs654221
CSNK2B	3	chr6:2919235-2923423	kgp7558035	kgp17052091
DBN1	3	chr5:176383613-177400694	rs3733876	kgp6700800
DDX5	3	chr17:61994373-63002484	kgp14113893	rs4239089
DNM1	3	chr9:130465662-131517527	kgp1183767	rs4836625
DVL2	3	chr17:6628660-7637863	kgp1788685	rs3744255
EEF1D	3	chr8:144161866-145179845	kgp20077380	kgp4311396
EEF2	3	chr19:3476053-4485461	kgp21334437	rs10406730
EFNB1	3	chrX:67548839-68566029	rs7879567	kgp22774708
EFNB2	3	chr13:106642078-107687388	rs9587049	kgp1472981
EWSR1	3	chr22:29163997-30196515	rs6005868	rs4823054
G6PD	3	chrX:153259605-154275787	rs2239471	kgp22745531
GABRR1	3	chr6:89387222-90427496	kgp3728710	kgp17056993
GFAP	3	chr17:42482993-43492920	rs8066197	rs12947718
GFPT1	3	chr2:69046900-70114386	kgp7360674	kgp14824626
GJA1	3	chr6:121256744-122270873	kgp5203283	kgp1494786
GJB1	3	chrX:69935061-70945065	kgp22820938	rs35542412
GMFB	3	chr14:54441208-55455744	kgp5212952	kgp7377769
GPM6A	3	chr4:176054087-177423648	rs6849435	kgp8852764
GRIA2	3	chr4:157641294-158787226	kgp22818527	rs6836401
GRIA3	3	chrX:121818095-123124766	rs7057244	rs12559968
GRIA4	3	chr11:104980799-106352819	kgp12888967	kgp2959570
GRIN2A	3	chr16:9347264-10776611	kgp16441783	rs9932893
GRIN2B	3	chr12:13214409-14633022	rs3741818	kgp7391296
GSK3A	3	chr19:42234337-43246736	kgp21481263	kgp10870487
GSK3B	3	chr3:119040801-120313264	kgp17616951	kgp4570827
HLA-A	3	chr6:1150035-1295564	rs9392258	rs9391920
HMGB1	3	chr13:30532878-31691510	rs1557088	kgp8054835
HMGN1	3	chr21:40214240-41221047	kgp4524272	kgp8317624
HMGN2	3	chr1:26298901-27303133	rs1429936	kgp8260087
HES1	3	chr3:193353930-194356401	kgp11414670	rs7649259
HSPA1A	3	chr6:31283290-32285719	kgp4709627	rs9296020
HTR2C	3	chrX:113318550-114644624	rs7055827	kgp22830072
IKBKB	3	chr8:41628819-42690171	kgp9748756	kgp3164559
IL5RA	3	chr3:2608007-3652058	kgp10211459	kgp22835987
INSR	3	chr19:6612265-7794011	kgp5914741	kgp21453659
IRS1	3	chr2:227096032-228163506	kgp12414080	kgp9391097
ITGB2	3	chr21:45805867-46848753	kgp13225366	rs11702782
ITPKA	3	chr15:41286055-42295757	kgp22747722	kgp10507061
ITPKB	3	chr1:226319390-227426876	rs1219671	rs7519099
KCNE1	3	chr21:35318987-36384573	kgp13187567	kgp5041106
KIT	3	chr4:55024094-56106881	kgp4467115	kgp9403472
KRT10	3	chr17:38474368-39478863	kgp7164026	kgp6621387
KRT18	3	chr12:52842654-53846685	rs406857	rs11834179
LCK	3	chr1:32216839-33251766	rs12037400	kgp6229337
LMNA	3	chr1:155552368-156608548	kgp11675488	rs12408758
LMNB1	3	chr5:125612314-126672712	kgp5014465	kgp22418220
MARCKS	3	chr6:113678526-114684652	kgp17187839	kgp1113238
MBP	3	chr18:74190788-75344774	kgp5208536	rs12960102
MGMT	3	chr10:130765453-132065783	kgp11264334	kgp1514587
MSN	3	chrX:64387510-65461793	rs7887705	kgp22760405
MYOD1	3	chr11:17241109-18243678	kgp10809253	rs12285714
NCF1C	3	chr7:74072383-75087816	kgp7635479	kgp954065
NCL	3	chr2:231819458-232829205	rs13415867	kgp12447433
NFATC1	3	chr18:76655771-77789323	rs12150804	kgp11226294
NOS1	3	chr12:117145946-118299607	rs11068156	kgp763518
NRGN	3	chr11:124109828-125117102	kgp483624	kgp5783287
PA2G4	3	chr12:55998102-57007694	kgp18842835	rs12308290
PAM	3	chr5:101701526-102866808	rs10075318	kgp4660412
PDE6D	3	chr2:232097146-233145974	kgp448503	rs11686328
PFKFB2	3	chr1:206707760-207754368	rs6666087	kgp15524399
PHKA1	3	chrX:71298663-72434029	kgp22784635	kgp22830838,rs5982097
PHKA2	3	chrX:18410415-19502480	kgp22820040	kgp22735291
PLD1	3	chr3:170818194-172028504	kgp17613784	kgp17918658
SEPT4	3	chr17:56097610-57118179	kgp1250021	rs34058624
PPP3CA	3	chr4:101444586-102768628	kgp4575683	kgp7268908
PRKCD	3	chr3:52695222-53726733	rs11715796	kgp8788109
PRKG1	3	chr10:52250910-54558110	kgp22035660	rs7923443
PTGIR	3	chr19:46623724-47628354	kgp21532737	rs184290
PTPN6	3	chr12:6555739-7570479	kgp18831609	kgp18845056
PTPN11	3	chr12:112356535-113447717	kgp22816522	rs1293743
PTPN12	3	chr7:76666772-77769388	kgp4690058	rs3807707
PTPRJ	3	chr11:47502109-48692394	kgp11833163	kgp12755942
RAB5A	3	chr3:19488571-20526667	rs1348231	kgp8738867
RAF1	3	chr3:12125099-13205700	kgp17997932	kgp3531880
RELA	3	chr11:64921066-65930443	kgp6667058	kgp4478491
RGS7	3	chr1:240438816-242020478	rs16839692	kgp15345284
RHO	3	chr3:128747481-129754187	kgp12236862	kgp11280524
RPL10	3	chrX:153127678-154132038	rs2071127	rs4074307
RRAD	3	chr16:66455581-67459439	kgp16522328	kgp16305055
SDC1	3	chr2:19900557-20925194	kgp14253812	kgp8380770
SDC2	3	chr8:97005881-98124037	rs1421221	kgp1305908
SDC4	3	chr20:43453928-44477064	rs8116486	kgp19276986
SHC1	3	chr1:154434773-155446959	kgp11196367	kgp15752431
SLC1A1	3	chr9:3990426-5087469	kgp7074545	kgp9946842
SLC6A9	3	chr1:43957171-44997134	rs6687571	rs6672462
SNAP25	3	chr20:9699476-10788066	kgp4923784	kgp19370207
SOX4	3	chr6:21093971-22098849	kgp3609791	rs9466264
SPAG1	3	chr8:100670262-101754132	kgp5198147	kgp20550876
SPP1	3	chr4:88396801-89404563	kgp20744622	kgp20764098
STX4	3	chr16:30544415-31551485	kgp16259387	kgp7678241
STXBP1	3	chr9:129874485-130954995	rs1768374	kgp4399986
TNNI3	3	chr19:55163135-56169100	rs13382124	kgp21397937
TNNT2	3	chr1:200828141-201846805	rs12733378	rs10920269
TOP2A	3	chr17:38044772-39074202	kgp7375263	kgp10420460
TP53	3	chr17:7071719-8090863	kgp12029669	kgp11286494
TRPC3	3	chr4:122300182-123372909	kgp21231448	kgp5789583
VCL	3	chr10:75254950-76379914	rs7099640	kgp21840278
VIL2	3	chr6:158686773-159739340	rs9366083	kgp10633571
VTN	3	chr17:26194298-27197373	rs12602762	kgp2208161
YWHAB	3	chr20:43014343-44037161	rs4364072	rs2247619
DGKZ	3	chr11:45854454-46902104	rs2090602	kgp22737291
DGKD	3	chr2:233763152-234880743	rs12477794	rs28902188
STC2	3	chr5:172241725-173256506	kgp22378380	kgp10706002
PEA15	3	chr1:159675124-160685162	kgp15388960	kgp4800109
EDF1	3	chr9:139256570-140260738	rs3829109	kgp4292076
SNAP23	3	chr15:42287503-43325259	rs1668586	kgp19741111
PSCD2	3	chr19:48472465-49485571	rs16981057	rs5464
CD163	3	chr12:7123411-8156414	rs9668071	kgp3219786
HAND1	3	chr5:153354531-154357824	kgp7530958	rs2431184
SETDB1	3	chr1:150398814-151437220	rs12759551	kgp1978717
BCAP31	3	chrX:152465946-153490201	rs6627302	kgp22764947
RGS19	3	chr20:62204534-63211324	rs1630157	kgp19264714
CENTA1	3	chr7:437537-1494306	kgp4856315,rs3924019	kgp11391801
HABP4	3	chr9:98712413-99753618	kgp18578220	kgp18630342
WWC1	3	chr5:167219064-168399308	rs10454965	rs7724207
POLA2	3	chr11:64529431-65565088	rs637332	rs12800057
HSPB8	3	chr12:119116594-120132551	kgp18981306	kgp18823622
WDR91	3	chr7:134368589-135396316	kgp7394785	kgp4752834
DRD1IP	3	chr5:174367675-175371163	kgp4432341	kgp8293487
F11R	3	chr1:160465000-161508774	rs678456	kgp10744728
TRPV6	3	chr7:142068959-143083490	kgp9647465	kgp2837315
IXL	3	chr19:39381963-40391203	kgp986483	kgp6117029
CORO1B	3	chr11:66705517-67711292	kgp8733070	kgp12910446
TSC22D4	3	chr7:99564141-100576902	kgp5759639	kgp10599319
C4orf14	3	chr4:57329515-58343826	kgp22756132	kgp1831456
PPP1R14A	3	chr19:38241876-39247231	kgp7541975	kgp4659188
GNAZ	3	chr22:22912668-23967221	kgp15075658	rs9680742
EPB41L2	3	chr6:130660487-131884462	kgp3398782	kgp16921144
DRD1	3	chr5:174367674-175371163	kgp4432341	kgp8293487
GNAS	3	chr20:56914794-57986250	rs471661	rs729997
P2RY1	3	chr3:152052735-153055843	rs4472028	kgp1812100
AKAP12	3	chr6:151061133-152179694	kgp17415975	kgp17180004
CCR5	3	chr3:45911632-46917697	kgp17737690	rs936173
PRKACA	3	chr19:13702506-14728559	kgp6577295	kgp559477
CAPN2	3	chr1:223389294-224463720	rs2430408	kgp15138476
PIK3CG	3	chr7:106005722-107047592	kgp13830163	kgp58259
FSHR	3	chr2:48689295-49881666	kgp297164	kgp11229604
CAV1	3	chr7:115429905-116701239	kgp13705413	kgp1550529,rs13222576
GIT2	3	chr12:109867606-110934194	kgp8064273	kgp556710
MAPK3	3	chr16:29625425-30634630	kgp11463254	kgp2105557
AGTR1	3	chr3:147915657-148960790	kgp17969929	rs9827666
GIT1	3	chr17:27400486-28416610	kgp14082001	rs8065059
RCVRN	3	chr17:9301026-10308684	rs8082538	kgp2141837
PDCL	3	chr9:125080375-126090935	kgp11050939	rs7341862
PRKCG	3	chr19:53885466-54910901	kgp1393848	kgp11043930
PDC	3	chr1:185912697-186930239	kgp15446019	kgp15206197
FREQ	3	chr9:132434856-133499583	kgp12208188	kgp18380808
CCR4	3	chr3:32493065-33496403	rs4955290	kgp3855989
PRKCB1	3	chr16:23347300-24731932	rs7190829	rs2343354
KRAS	3	chr12:24858179-25903854	kgp19038229	kgp1316534
CSNK2A1	3	chr20:1-1024482	kgp19358001	kgp2852236
KCNQ2	3	chr20:61537541-62603993	rs16983364	kgp19265466
DLG3	3	chrX:69164704-70225339	kgp22756738	kgp22752290
MYO9B	3	chr19:16686590-17824104	kgp21430919	kgp4164870
PHKG1	3	chr7:55648674-56660689	rs4947514	kgp13251786
ASCL2	3	chr11:1789727-2792182	kgp12845252	kgp7129584
ADCY8	3	chr8:131292546-132552835	rs11778881	kgp4563992
HMMR	3	chr5:162387516-163418953	kgp9548441	rs1363073
PIK3C3	3	chr18:39035198-40161446	kgp16093917	kgp16001617
SNTA1	3	chr20:31495762-32531698	kgp994844	kgp22753335
GRIN1	3	chr9:139533608-140563214	kgp18425565	kgp18521447
LYST	3	chr1:235324344-236530220	rs2295815	kgp9270301
CALD1	3	chr7:133964163-135155480	rs16874469	kgp22829820
MYO10	3	chr5:16162015-17436385	kgp22359577	kgp12241403
MYOG	3	chr1:202552256-203555377	rs4950858	rs2798625
GRK4	3	chr4:2465342-3542474	rs846252	rs6821202
PDE1A	3	chr2:182507182-183887507	kgp205462	kgp14271078
FER	3	chr5:107583522-109023373	rs11958626	rs845734
MIP	3	chr12:56343285-57348435	kgp19052399,rs11834873	kgp18750923
KCNN2	3	chr5:113198015-114332197	kgp9619904	rs10056549
GAP43	3	chr3:114842150-115940334	rs10511341	kgp18168870
CALCR	3	chr7:92553798-93704042	kgp3815436	kgp10249142
AKAP5	3	chr14:64432216-65441221	rs945029	rs4499147
RALB	3	chr2:120497639-121552286	rs17661862	kgp5177758
IQGAP1	3	chr15:90431472-91545475	kgp1876985	kgp20028694
YWHAE	3	chr17:747833-1803556	rs4968122	kgp1552188
ADCYAP1R1	3	chr7:30592075-31651093	kgp6410265	kgp5976045
CLTB	3	chr5:175319455-176343540	rs4867811	kgp1551194
STRN4	3	chr19:46722767-47750251	kgp21470253	rs4804031
CAMKK2	3	chr12:121175494-122236111	kgp3636283,rs1800556	kgp3169612
MYF6	3	chr12:80601407-81603256	rs7954738	rs7972054
REL	3	chr2:60608751-61650178	kgp8245960	kgp14294452
CABIN1	3	chr22:23907764-25074596	kgp5637302	kgp5793536
TRPV4	3	chr12:109720891-110771212	kgp11365980	kgp19139284
LTF	3	chr3:45977495-47026724	kgp17788490	kgp1176589
PPEF1	3	chrX:18209044-19346034	kgp22764965	kgp22802655
CNGA2	3	chrX:150403217-151414036	rs1202896	kgp22766776
CSNK2A2	3	chr16:57691811-58731782	kgp3607479	kgp9299300
OBSCN	3	chr1:227895860-229066575	kgp22809391	kgp706951
ESR2	3	chr14:64193750-65305268	kgp3039416	kgp8515773
FAS	3	chr10:90229552-91275542	kgp6970830	kgp1640747
RGS10	3	chr10:120759338-121802222	kgp21619652	kgp5105745
KCNQ3	3	chr8:132633104-133993004	kgp20244043	rs4074676
OPRM1	3	chr6:153860442-155068001	kgp22790919	kgp7491549
RIT2	3	chr18:39823191-41195657	rs6507465	kgp3440940
MYLK	3	chr3:122831142-124103149	kgp9270532	rs510324
MYF5	3	chr12:80610707-81613447	rs12313692	kgp5599463
KCNN4	3	chr19:43770684-44785409	rs6509074	kgp21388839
TRPV1	3	chr17:2968739-4012705	kgp8654960	rs9890881
KCNQ5	3	chr6:72831570-74408573	kgp7790415	rs9446983
CCNE1	3	chr19:29802900-30815215	kgp21358604	kgp21349680
NEUROD1	3	chr2:182040832-183045392	kgp7038037	rs12612546
CNN1	3	chr19:11149578-12161138	kgp11148982	rs8100428
HSP90AA1	3	chr14:102047074-103106086	kgp3260354	kgp19714004
CAMKK1	3	chr17:3263616-4296337	kgp4927794	kgp13998561
RGS4	3	chr1:162538395-163546592	kgp15623644	kgp15384575
GRK1	3	chr13:113821596-114938637	kgp16671784	rs11147317
PPEF2	3	chr4:76281025-77323681	kgp3982074	kgp4693685
MYO7A	3	chr11:76339309-77426286	rs2186677	kgp304899
TNNI2	3	chr11:1360232-2362910	kgp11231095	rs800123
ESRRG	3	chr1:216176587-217811097	kgp2104463	kgp3054869
RAB3B	3	chr1:51873627-52956436	kgp22830492	rs10493168
TCF3	3	chr19:1109288-2152328	rs2302109	kgp2427498
ESR1	3	chr6:151511630-152924408	rs9478984	rs818451
SYT1	3	chr12:78757772-80345788	kgp11848377	kgp18913198
PCP4	3	chr21:40739346-41801322	kgp5198475	rs2837624
CCND1	3	chr11:68955872-69969242	kgp12357966	rs1893085
PTPRA	3	chr20:2344824-3519315	kgp725112	rs2853218
PLCD1	3	chr3:37548986-38571154	rs155528	kgp8999289
STRN	3	chr2:36564840-37693615	kgp3533593	kgp9369923
CAMK2G	3	chr10:75072258-76134349	kgp5617603	kgp4007437
TCF4	3	chr18:52389561-53803188	kgp10409423	rs1792746
TTN	3	chr2:178890717-180172150	rs959775	rs6433773
DLG1	3	chr3:196269430-197526143	kgp18074003	rs841672
PCNT	3	chr21:47244035-48365682	kgp13165624	rs10483083
IQCB1	3	chr3:120988609-122053926	rs11921531	rs6438722
LOC340357	3	chr8:12123570-13168910	kgp22754906	kgp20305069
AKAP9	3	chr7:91070188-92239987	kgp7513665	kgp8102448
TCF1	3	chr5:133740810-134798336	kgp22161149	kgp4823163
PPYR1	3	chr10:46583533-47588320	kgp507194	rs11259820
RIOK3	3	chr18:20532786-21563099	kgp4053645	kgp16177785
GH1	3	chr17:61494562-62496198	kgp6455446	kgp10132757
HLA-C	3	chr6:2585738-2671188	rs9392400	kgp1905253
IKBKE	3	chr1:206143585-207170223	kgp15543770	kgp6359437
CAMK2A	3	chr5:149099053-150169403	kgp9269229	kgp22536863
CACNA1C	3	chr12:1662415-3307115	kgp9477564	kgp1276729
EIF1B	3	chr3:39851172-40853915	kgp17543799	kgp724180
DIRAS2	3	chr9:92872113-93905108	rs7860989	kgp10944799
SH2B3	3	chr12:111343751-112389427	kgp7682395	kgp10017505
ITGB5	3	chr3:123981794-125106144	kgp5281659	kgp17765518
AR	3	chrX:66263873-67450461	rs478505	kgp22776402
SMAD3	3	chr15:66858194-67987533	kgp1676807	kgp19813377
FBLIM1	3	chr1:15583153-16613084	rs16851480	kgp15648830
BRCA2	3	chr13:32389616-33473809	rs2146284	rs9596502
NPHP1	3	chr2:110380913-111462639	rs10496434	kgp3845148
KIF3A	3	chr5:131528322-132573265	rs3805685	rs4958109
MAP2K4	3	chr17:11424134-12547051	rs16944942	rs9915536
FLNB	3	chr3:57494126-58657982	rs7629743	rs11130670
PTMAP7	3	chr2:232073235-233078250	kgp6878597	kgp14464906
TRIO	3	chr5:13643828-15009458	rs1445678	kgp8041369
MAP3K3	3	chr17:61199774-62273670	kgp14048701	kgp5230870
TNIP2	3	chr4:2243386-3258103	kgp20948263	kgp5432833
KCNJ2	3	chr17:67664813-68676183	rs6501341	kgp2814913
CMIP	3	chr16:80978774-82245367	rs11150329	kgp16425289
RAC1	3	chr7:5914125-6943598	kgp13594313	kgp2338008
MAP3K7IP2	3	chr6:149139062-150232747	kgp9485571	kgp9110056
MAP3K7	3	chr6:90725352-91796907	rs9451316	rs9451576
MYOT	3	chr5:136522409-137723540	kgp22294838	kgp5559791
YWHAG	3	chr7:75456107-76488342	kgp13357645	kgp7952605
TNFRSF1B	3	chr1:11727059-12769277	kgp15495881	rs3010872
PSEN2	3	chr1:226558272-227583804	rs3219110	kgp1301981,rs3014274
SMAD5	3	chr5:134968535-136018422	kgp5717445	kgp8569495
MAPK14	3	chr6:35495453-36579013	rs4711420	kgp10854130
IKBKG	3	chrX:153270458-154293261	rs633	kgp22831959
SUMO4	3	chr6:149221494-150222182	rs1871921	kgp17155476
ATN1	3	chr12:6533625-7553815	kgp18714644	kgp19128481
BPGM	3	chr7:133831530-134864567	kgp13720725	kgp8542611
TBK1	3	chr12:64345839-65395899	kgp18934034	kgp19122002
PDIA2	3	chr16:1-837209	kgp4861413	rs3817833
RIPK2	3	chr8:90269974-91303292	rs7813237	rs2214416
PRKCI	3	chr3:169440219-170523770	kgp17942550	rs12485248
TRAF1	3	chr9:123164670-124191451	kgp6551598	rs306777
HTATIP	3	chr11:19885289-20905329	rs2707094	kgp309631
LOC400604	3	chr17:48444039-49445732	kgp11815481	kgp10163248
MYOC	3	chr1:171104556-172121823	rs1736563	kgp1482992
PGK1	3	chrX:76859665-77882324	kgp22784498	kgp22747606
MCC	3	chr5:111857795-113324527	kgp22530369	kgp22589538
PLD2	3	chr17:4210395-5226727	rs9915202	kgp10024037
ATXN1	3	chr6:15799342-17261721	kgp2173519	rs6921352
FLJ41278	3	chr12:64777553-65871302	rs6581555	kgp1662303
LOC154092	3	chr6:134258853-135325158	kgp11630779	kgp22793805
LTB4R	3	chr14:24280704-25287242	kgp19673807	rs8007336
TTC1	3	chr5:158936179-159992550	kgp5018309	kgp22489460
CNR2	3	chr1:23700459-24739817	rs9887921	kgp7256331
OPRK1	3	chr8:53638275-54664194	kgp11808605	kgp7186378
IL8RA	3	chr2:218527567-219531716	kgp14521358	rs16859170
HRH4	3	chr18:21540592-22559921	rs7235445	kgp7887799
PTPRU	3	chr1:29063027-30153325	rs12068075	kgp9719744
NGB	3	chr14:77231833-78237655	kgp4649405	rs11622713
GPSM2	3	chr1:108919602-109976957	kgp15175401	kgp15178378
RGS5	3	chr1:162612088-163791581	kgp15331781	kgp2554099
RIC8A	3	chr11:1-715110	kgp9815230	rs11246286
TSHR	3	chr14:80921868-82112646	kgp19546597	rs10134565
SCN8A	3	chr12:51485019-52702299	rs7979705	kgp7295633
KLHL3	3	chr5:136453188-137571779	rs2966736	rs10040989
EDG8	3	chr19:10123418-11128668	rs4804478	kgp9055694
RGS16	3	chr1:182067757-183073548	kgp15787070	kgp4798391
FFAR2	3	chr19:35439202-36441865	rs2112502	rs7247246
NUCB1	3	chr19:48903306-49926540	kgp282275	kgp9015400
RGS14	3	chr5:176284843-177299599	rs1000144	kgp11311419
EDG3	3	chr9:91106324-92120069	kgp18366537	kgp113389
GALR2	3	chr17:73570891-74573573	rs1042861	rs16967307
RIC8B	3	chr12:106668398-107783094	kgp7665070	kgp2084662
HTR6	3	chr1:19491779-20506055	kgp15912015	kgp10523409
TUB	3	chr11:7540790-8627654	kgp12365126	kgp1066384
HTR2B	3	chr2:231472949-232489824	rs6761068	rs4973459
SLC9A3R1	3	chr17:72244762-73265499	kgp14032523	kgp14006779
EDG5	3	chr19:9832109-10841948	kgp21505357	kgp12277401
FFAR1	3	chr19:35342444-36343367	rs8106116	kgp21511691
KDR	3	chr4:55444425-56491762	kgp11624145	rs10022874
AKAP13	3	chr15:85423870-86792586	rs11073778	kgp10945265
RGS18	3	chr1:191627591-192654945	rs1338034	kgp6525246
PLCB2	3	chr15:40080097-41100174	rs594863	kgp19835274
RGS13	3	chr1:192105267-193129440	rs11806786	kgp1816960
KIAA1549	3	chr7:138016126-139166064	rs11769851	kgp10209774
C1orf128	3	chr1:23604887-24614722	kgp283495	kgp2701674
KCNH2	3	chr7:150142043-151175402	kgp13542655	kgp7948285
HSPA4	3	chr5:131887661-132940709	kgp22352512	kgp7658141
TOMM20	3	chr1:234772657-235792256	kgp8358331	kgp15139309
LOC285147	3	NOT_FOUND:-500000-500000	NA	NA
ANXA6	3	chr5:149980266-151037443	kgp22603058	rs11747938
GC	3	chr4:72107410-73171237	rs10013437	kgp12025264
AHCYL1	3	chr1:110027386-111066364	kgp15280262	kgp8467474
EPB41L1	3	chr20:34179425-35320721	rs1886695	kgp10646202
STARD13	3	chr13:33177271-34750932	kgp1217969	kgp9105015
CABP1	3	chr12:120578421-121605127	kgp18737891	rs503720
TRPC4	3	chr13:37710772-38943939	kgp22792521	rs7338958
BANK1	3	chr4:101841117-103495969	rs6851921	kgp20796561
ITPR3	3	chr6:33089155-34164348	rs3117030	kgp4515850
MRVI1	3	chr11:10094637-11215535	rs7946995	kgp11739225
CDC2	3	chr10:62038235-63053924	kgp21922934	rs3125326
ARHGAP1	3	chr11:46198631-47222120	rs11038804	kgp12872953
FKBP1A	3	chr20:849620-1873816	kgp4567229	kgp10348674
DVL1	3	chr1:770657-1784492	kgp4076808	kgp15201879
DVL3	3	chr3:183373283-184391314	kgp10156744	kgp4088221
LXN	3	chr3:157884202-158890482	rs6764092	kgp7955381
CTNNB1	3	chr3:40736400-41780845	kgp17791054	kgp17873276
SGOL2	3	chr2:200890864-201948818	kgp9074393	kgp14634946
SGOL1	3	chr3:19702084-20727724	kgp9539943	kgp18040639
POLB	3	chr8:41695972-42729331	kgp20057794	kgp20541648
KCNE4	3	chr2:223416861-224420355	kgp14948218	kgp14631899
SEMG2	3	chr20:43335637-44353099	rs6094023	rs6017667
TRIM29	3	chr11:119481993-120508863	kgp12998914	rs7122702
ARHGEF1	3	chr19:41899421-42934296	kgp21546138	kgp9753873
ADCY5	3	chr3:122501142-123667392	kgp5729470	kgp18234294
PPARA	3	chr22:46046498-47139653	kgp1216941	kgp15069036
XK	3	chrX:37045132-38091383	kgp22781551	kgp22821350
AFAP1	3	chr4:7260439-8441653	kgp10066670	kgp2565038
AVPR1A	3	chr12:63040215-64046590	rs952865	kgp3671976
GABRR2	3	chr6:89467238-90524967	kgp16994883	kgp9012178
DLG4	3	chr17:6593209-7623369	kgp10999626	rs3744258
GNA12	3	chr7:2267740-3383959	kgp9177535	kgp13694655
STXBP3	3	chr1:108789284-109852148	rs6583070	rs17036360
OGG1	3	chr3:9291627-10308353	rs17744749	rs1642974
ANXA7	3	chr10:74635188-75673841	kgp21588521	kgp5026768,rs2227568
TIAM1	3	chr21:31990735-33431290	rs1702403	rs1892577
SDPR	3	chr2:192199031-193212006	kgp6263901	kgp14266860
PDLIM7	3	chr5:176410394-177424602	kgp10474318	kgp9286031
TEP1	3	chr14:20333825-21381579	rs1780944	rs12435821
TERT	3	chr5:753286-1795162	kgp22831882	rs4975846
HAND2	3	chr4:173947651-174951378	kgp20847640	kgp20778226
SEMG1	3	chr20:43335637-44338414	rs6094023	rs6094202
CISH	3	chr3:50143884-51149262	kgp5610191	rs6783700
YWHAZ	3	chr8:101430803-102465623	rs4075553	kgp4135753
ITGB4	3	chr17:73217515-74253899	kgp2663142	kgp4575494
C1QBP	3	chr17:4836098-5842471	kgp14047547	rs17825455
PDPK1	3	chr16:2087969-3153189	rs11876	rs2741932
CASP8	3	chr2:201598165-202652434	kgp6115041	rs12468196
FRS2	3	chr12:69364128-70473562	kgp19095191	kgp12534834
PAWR	3	chr12:79485744-80584790	rs2950386	kgp19124809
FEZ2	3	chr2:36279403-37325332	kgp10246319	kgp9712350
NFATC2	3	chr20:49507764-50679168	rs761240	kgp19325060
IRS4	3	chrX:107475726-108479607	kgp22794644	rs5985712
PRG2	3	chr11:56654833-57691532	kgp13043879	kgp12981403
FEZ1	3	chr11:124815640-125866206	rs10160591	kgp12966369
JAK1	3	chr1:64798905-65932619	kgp8976721	kgp9745392
CASP6	3	chr4:110109784-111124629	kgp20840443	kgp20817413
DAPK3	3	chr19:3458451-4471038	kgp9392695	kgp6448823
SQSTM1	3	chr5:178733387-179765077	kgp10101186	kgp2553327
MAP2K5	3	chr15:67335020-68599455	kgp19854650	kgp20006731
MAP2K1	3	chr15:66179210-67283882	kgp19795142	kgp382480
PARD6A	3	chr16:67194850-68196681	kgp16268099,rs1106304	kgp16328412
FADD	3	chr11:69549268-70553508	kgp12619639	kgp12640488
PARD6B	3	chr20:48848080-49870278	kgp19335956	kgp19356310
CASP7	3	chr10:114938934-115990664	kgp12503193	rs12266538
TRAF6	3	chr11:36005316-37031863	kgp12764289	rs333778
PARD6G	3	chr18:77415116-78505397	kgp15973881	rs12960632
GRB14	3	chr2:164849322-165978360	kgp8982508	kgp14153450
IRAK1	3	chrX:152775956-153785342	kgp22756383	rs6643680
IL4R	3	chr16:26825250-27876099	kgp11144142	kgp16489203
NF2	3	chr22:29499544-30594589	kgp15024372	kgp10478391
ULK1	3	chr12:131879278-132907707	kgp7696078	kgp11815104
RNF11	3	chr1:51201944-52239119	kgp4558813	kgp7772065
EPHB2	3	chr1:22537330-23741823	rs2473249	kgp22776625
IGSF4	3	chr11:114544345-115875241	rs1607260	rs7928212
NFASC	3	chr1:204297781-205491950	rs12044614	kgp11817505
SDCBP2	3	chr20:790554-1873816	kgp9852208	kgp10348674
TGFA	3	chr2:70174411-71281147	kgp14279885	kgp4236793
B4GALT1	3	chr9:32610638-33667356	kgp18539535	kgp18370584
VAV1	3	chr19:6272721-7357371	kgp21410647	kgp21471951
MAP1A	3	chr15:43309805-44323818	kgp12180163	kgp10318377
PLK1	3	chr16:23190200-24201688	kgp6012631	kgp22747639
RAB8B	3	chr15:62981727-64059973	kgp20037308	rs17773778
RACGAP1	3	chr12:49882944-50919307	rs12317050	kgp2525417
ENO2	3	chr12:6523613-7532859	kgp6644683	kgp18788179
MAP1LC3A	3	chr20:32634691-33648149	kgp19388199	kgp5639543
VDAC1	3	chr5:132807565-133840824	kgp22321002	kgp9499928
HDAC6	3	chrX:48160286-49183380	kgp22835768	rs2015487
C4orf17	3	chr4:99932160-100963460	kgp20878925	kgp21204347
RTN4	3	chr2:54699326-55777734	kgp3749465	rs3748945
SIRT2	3	chr19:38869194-39890502	kgp21526327	kgp9511717
RBM23	3	chr14:22869853-23888396	rs3811239	kgp128686
S100A8	3	chr1:152862507-153863664	rs6587709	kgp4686042
ACTN2	3	chr1:236349769-237427558	kgp12139182	kgp9945691
RPL12	3	chr9:129709952-130713711	kgp11622632	rs3802355
TAOK2	3	chr16:29485187-30503582	rs257868	kgp2310172
BRCA1	3	chr17:40696311-41822420	kgp1014784	kgp13921789
CKAP1	3	chr19:36105888-37116849	rs7249516	rs3108171
MAGED1	3	chrX:51046154-52145450	kgp22779908	kgp22784919
C5orf25	3	chr5:175165369-176272990	kgp7679859	rs480782
PFDN4	3	chr20:52324501-53336492	kgp2671049	kgp19401284
TBCE	3	chr1:235030727-236112280	rs2673969	kgp15284682
HSPH1	3	chr13:31210762-32236502	kgp16548529	kgp16811501
DPYSL2	3	chr8:25871708-27015693	rs11998023	rs12544814
EPB41	3	chr1:28713602-29946558	kgp15837735	kgp8194212
NCALD	3	chr8:102198769-103637135	kgp11277997	rs16869664
BCAR1	3	chr16:74762927-75801951	kgp7158675	kgp16367309
LGALS2	3	chr22:37466252-38476024	kgp14999686	rs8135665
TM4SF1	3	chr3:148586804-149595568	kgp18120845	kgp17746361
RELB	3	chr19:45004706-46041456	kgp9280266	kgp9663255
MAP3K7IP1	3	chr22:39245953-40327887	kgp10431646	rs137981
MAP3K8	3	chr10:30222949-31250762	kgp22034763	kgp11496819
NFKB2	3	chr10:103654228-104662281	kgp11777223	rs7897654
RIPK1	3	chr6:2564121-3615421	rs17208835	kgp17120238
TANK	3	chr2:161493465-162592683	kgp7233899	rs1006427
NFKBIE	3	chr6:43725902-44733525	rs866236	kgp11221406
CHUK	3	chr10:101448123-102489344	kgp6141810	kgp9150190
PFDN5	3	chr12:53189234-54193234	kgp9320945	kgp18934893
TRADD	3	chr16:66688088-67693812	kgp16482196	kgp16510307,rs28521023
TNFRSF1A	3	chr12:5937922-6951283	kgp6731378,rs4764519	kgp19158534
NFKBIB	3	chr19:38890339-39899534	kgp21403480	kgp4374047
PAFAH1B1	3	chr17:1996922-3088909	kgp13951566	kgp4861640
ARL3	3	chr10:103933483-104974190	rs4919614	kgp2065500
C20orf24	3	chr20:34734136-35740960	rs6060820	rs1744760
MLF2	3	chr12:6357935-7376641	kgp18998724	rs1001653
TNFRSF14	3	chr1:1987804-2995267	rs2803309	kgp11439882
BRF2	3	chr8:37201397-38207431	rs7818467	kgp22772561
PTP4A3	3	chr8:141932006-142941620	rs12678285	kgp3296894
HSPA1B	3	chr6:3089162-3091686	kgp6503147	kgp5869121
PELO	3	chr5:51583773-52598452	kgp7417119	kgp22419632
ABI3	3	chr17:46787588-47800587	rs7211412	kgp13987803
TANC1	3	chr2:159325145-160589170	rs4664962	kgp22743229
DNM3	3	chr1:171310620-172881857	kgp15671556	rs2213746
TRPC1	3	chr3:141943265-143026729	rs9842771	rs7641069
GFI1B	3	chr9:135353893-136367084	kgp1227599	kgp22817803
FXN	3	chr9:71150478-72215094	rs265076	kgp213209
COIL	3	chr17:54515560-55538411	rs7219528	kgp13879956
ARF1	3	chr1:227770360-228786913	kgp7035482	kgp5092378
LOC147004	3	NOT_FOUND:-500000-500000	NA	NA
GFI1	3	chr1:92440317-93452433	kgp80379	kgp15436210
ATXN7	3	chr3:63350232-64489136	rs9311874	kgp797614
ARF3	3	chr12:48829991-49851252	kgp9963537	kgp19162961
ATXN3	3	chr14:92024895-93072965	kgp11986238	rs2146498
USP7	3	chr16:8485950-9557341	kgp79060	rs1035944
SNAP91	3	chr6:83762604-84919127	kgp17413387	kgp16958869
PTP4A1	3	chr6:63731650-64793489	rs4710239	kgp357802
NCOR2	3	chr12:124308956-125552010	rs11057368	kgp12274490
MYT1L	3	chr2:1292884-2835045	kgp356515	kgp7720594
CLU	3	chr8:26954433-27972328	kgp886026	rs4732823
HARS	3	chr5:139553489-140570971	rs6874491	rs12654953
ANK2	3	chr4:113239238-114804896	kgp8454825	kgp10144793
DST	3	chr6:55979153-57216714	kgp1980963	rs12209200
SPTBN1	3	chr2:54183453-55398583	kgp14832324	kgp12300457
PPP1R13B	3	chr14:103700087-104813927	kgp19713395	kgp19494408
CNKSR2	3	chrX:20892535-22172813	kgp22768242	kgp22744096
LOC100133669	3	chr8:143563447-144599807	rs10875483	kgp10850793
TRIM2	3	chr4:153574269-154760474	rs6849505	rs6843172
LOC613126	3	chr7:91263906-92271854	kgp13774218	rs3731343
SRGAP3	3	chr3:8522277-9791311	kgp5324812	kgp18088153
PDE4DIP	3	chr1:144176436-145576186	rs7548928	kgp15506281
PSMA2	3	chr7:42456461-43471805	kgp13636285	kgp8523923
PSMD2	3	chr3:183517021-184526840	kgp4284536	rs11711955
COX17	3	chr3:118888371-119896243	rs2903301	rs7634938
HLA-DQA2	3	chr6:4166320-4171833	kgp17451336	kgp17218419
STX5	3	chr11:62074331-63099563	kgp10937693	kgp568990
CPE	3	chr4:165800096-166919482	rs4541465	kgp20841166
CHD3	3	chr17:7288122-8316075	rs7208523	kgp11776706
DDIT4	3	chr10:73533676-74535797	kgp21593001	kgp10561095
SELENBP1	3	chr1:150836779-151845164	rs12406660	rs6684312
CKMT2	3	chr5:80029138-81062217	kgp9822295	kgp7416171
HMOX2	3	chr16:4024718-5060348	kgp16414002	kgp7117794
FXR1	3	chr3:180130233-181200539	kgp22773686	kgp3235523
MLLT3	3	chr9:19844967-21122514	kgp18504776	rs1016129
KLHL20	3	chr1:173184079-174255840	rs13374515	kgp5594942
TRBV21-1	3	chr7:141844427-142844887	kgp2155197	kgp9570297
NP	3	chr14:20437541-21445248	kgp8768601	kgp19427360
MAD2L1BP	3	chr6:43097278-44108688	rs1537638	kgp1522302
MNAT1	3	chr14:60701458-61935398	kgp5293246	rs7142051
SPG7	3	chr16:89074804-90124174	kgp3688149	rs3809643
RPL37A	3	chr2:216863519-217866188	kgp2247391	kgp7636371
HMP19	3	chr5:172972723-174036182	kgp22404239	rs12186684
BMI1	3	chr10:22110138-23120414	kgp3019331	rs12775513
SAT1	3	chrX:23301274-24304327	kgp22758306	kgp22759648
AKR1C3	3	chr10:4505453-5649878	rs1679414	kgp8379007
UBE2V2	3	chr8:48420994-49474454	kgp3293751	kgp20374954
PFDN1	3	chr5:139124634-140182689	kgp2976589	rs3733707
ETHE1	3	chr19:43510870-44531396	rs11668932	kgp561363
GSTM4	3	chr1:109698697-110708123	rs595635	kgp15760598
ATP1B1	3	chr1:168575946-169601960	rs10800363	kgp305361
ITGB3BP	3	chr1:63406440-64488944	rs1572109	kgp5171315
BRMS1	3	chr11:65604803-66612582	kgp22746103	kgp12809093
PSG9	3	chr19:43257434-44273682	kgp21418993	kgp7929858
VIM	3	chr10:16770257-17779592	kgp1974218	kgp8572563
WDR62	3	chr19:36045782-37096012	kgp5818871	kgp7464156
ANKRD24	3	chr19:3683350-4724811	kgp3226366	rs7255543
BOC	3	chr3:112430411-113506305	kgp12164746	kgp3299668
HSPB1	3	chr7:75431874-76433614	kgp4195218	kgp10852432
LOC339290	3	chr18:4738098-5746505	kgp5290787	kgp989326
NHP2L1	3	chr22:41569936-42584913	kgp22806642	kgp282841
PFN1	3	chr17:4348946-5351825	kgp459103	rs11869909
RIT1	3	chr1:155367600-156381177	kgp10974682	rs12022607
HSPB3	3	chr5:53251430-54252214	rs16881895	rs3815916
KIAA1377	3	chr11:101285745-102371793	kgp12804311	rs9667864
CETN3	3	chr5:89189528-90205603	rs277054	kgp22368793
RHOH	3	chr4:39698526-40746281	rs3912392	rs17513557
HSPBP1	3	chr19:55273590-56291751	kgp3134010	kgp21533588
RAB27A	3	chr15:54995163-56082013	kgp19829554	rs11631355
KLK10	3	chr19:51015999-52023431	kgp9495392	kgp21503250
CRADD	3	chr12:93571150-94788616	kgp18995270	rs10859694
ATF3	3	chr1:212238675-213294119	rs10863936	kgp12569686
PIAS4	3	chr19:3507748-4538067	kgp21496330	rs966384
HSPE1	3	chr2:197864720-198868187	kgp9884304	kgp12004769
PSPC1	3	chr13:19777008-20857159	kgp249471	kgp2992302
NRBP1	3	chr2:27150656-28165124	kgp14600002	kgp14258181
C1orf42	3	chr1:151986978-152988481	kgp15694971	rs4363385
NACA	3	chr12:56606210-57619326	rs4759218	kgp11483848
BRD7	3	chr16:49852928-50902845	kgp3843480	kgp6018549
TSPAN6	3	chrX:99383794-100391794	kgp22794008	rs7059563
PQBP1	3	chrX:48255194-49260422	rs28833838	rs2015487
MRPS6	3	chr21:34945822-36015334	kgp11037760	rs2834555
SMPD3	3	chr16:67892229-68982409	kgp2756941	kgp16310484
SMN2	3	chr5:69720767-70748842	rs28591114	kgp22633148
CCDC106	3	chr19:55658953-56664526	kgp2072564	rs901476
PABPC4	3	chr1:39526484-40542521	rs6692557	rs6681804
CBX1	3	chr17:45647413-46678883	kgp4510682	kgp14007862
RBM5	3	chr3:49626340-50656397	kgp22823256	rs375544
MRPS12	3	chr19:38921347-39923659	kgp21348524	kgp21366907
ZNF24	3	chr18:32412177-33424426	kgp5227729	kgp15931312
POLR3F	3	chr20:17948032-18965286	kgp4834782	kgp4034265
DEFB1	3	chr8:6228096-7235529	kgp20078124	rs12680482
RFC5	3	chr12:117954505-118970042	rs11068526	kgp19024344
LOC93444	3	NOT_FOUND:-500000-500000	NA	NA
TDGF1	3	chr3:46116044-47123952	kgp980076	kgp18003873
PREI3	3	chr2:197864721-198918423	kgp9884304	kgp9480848
RNF10	3	chr12:120472131-121515397	kgp19140786	kgp19017203
TMSB4X	3	chrX:12493225-13495346	kgp22760889	kgp22772999
MPHOSPH6	3	chr16:81681766-82703829	kgp406017	rs3852734
PLEKHA4	3	chr19:48840353-49871884	kgp21466232	kgp7036888
SULT1E1	3	chr4:70206929-71225870	kgp22798798	kgp5241292
POLR2C	3	chr16:56996550-58005921	kgp12245826	rs3888264
CDKN2C	3	chr1:50933607-51940309	rs17106219	kgp15324656
DNMT2	3	chr10:16684981-17743681	kgp1566842	kgp21855354
PAEP	3	chr9:137953603-138958622	kgp4360258	rs11103302
SNURF	3	chr15:24700069-25744225	kgp20028287	kgp5644000
PTPRS	3	chr19:4658505-5840814	kgp6271833	kgp4407357
RASSF1	3	chr3:49867216-50878367	kgp8151957	kgp7341826
ARL8B	3	chr3:4663929-5722601	kgp5083934	kgp17728482
CRIPT	3	chr2:46344324-47352881	kgp11216746	kgp5110136
MAP6	3	chr11:74797962-75879479	rs11236323	kgp695651
MAP3K10	3	chr19:40197650-41221482	kgp6290284	rs2561531
TTK	3	chr6:80214321-81252244	kgp949561	kgp12311980
BMPR2	3	chr2:202741049-203932474	rs2072504	kgp3183288
SYT9	3	chr11:6773180-7990276	rs7928685	kgp8567849
TTBK1	3	chr6:42711221-43755997	kgp17369454	kgp17498760
TBCD	3	chr17:80209939-81401062	rs11653735	kgp10867492
RABAC1	3	chr19:41960832-42963528	kgp22776019	kgp2186225
FLJ31945	3	chr13:50199952-51202599	kgp9786864	kgp16621897
C20orf20	3	chr20:60927804-61931945	kgp9228388	kgp19363625
